# Supplementary material for: Preparation of the Key Dolutegravir Intermediate via MgBr2-Promoted Cyclization
Source: Molecules. 2021 May 11;26(10):2850. doi: 10.3390/molecules26102850 (PMC8150840; doi:10.3390/molecules26102850)
Supplement: Supplementary file 1 [file molecules-26-02850-s001.zip]

Archive with 1 entries (1 files):
- molecules-1202555-supplementary.pdf
